# Supplementary material for: Clinical characteristics of diabetes patients complicated with COVID-19
Source: Medicine (Baltimore). 2024 Nov 8;103(45):e39427. doi: 10.1097/MD.0000000000039427 (PMC11557074; doi:10.1097/MD.0000000000039427)
Supplement: Supplementary file 1 [file medi-103-e39427-s001.xlsx]

## Sheet: Sheet2
GFR	Patient	Insulin use	Insulin regimen	Does (U)
Normal	1265200	YES	Insulin during basic meal addition	40
Normal	1264777	YES	Insulin during basic meal addition	40
Normal	1264585	YES	Insulin during basic meal addition	20
Normal	1265272	YES	Insulin during basic meal addition	20
Normal	1265299	YES	Degludec insulin combined with aspartic insulin	20
Normal	1265530	YES	Degludec insulin combined with aspartic insulin	20
Normal	1265345	NO	/
Normal	1264456	YES	Insulin during basic meal addition	40
Normal	1265184	YES	Basic insulin+oral hypoglycemic drugs	10
Normal	1265157	YES	Basic insulin+oral hypoglycemic drugs	10
Normal	1265078	YES	Basic insulin+oral hypoglycemic drugs	10
Normal	1265817	NO	/
Normal	1265802	YES	Insulin during basic meal addition	20
Normal	1265266	NO	/
Normal	1264351	NO	/
Normal	1264738	YES	Insulin during basic meal addition	38
Normal	1265215	NO	/
Normal	1265584	YES	Insulin during basic meal addition	16
Normal	1266754	NO	/
Normal	1264539	NO	/
Normal	2153192	YES	Basic insulin+oral hypoglycemic drugs	12
Normal	1264781	NO	/
Normal	1266887	YES	Intravenous insulin	12
Normal	1266279	NO	/
Normal	1265148	NO	/
Normal	1264343	YES	Insulin during basic meal addition	20
Normal	1264839	YES	Insulin during basic meal addition	35
Normal	1264918	NO	/
Normal	1264482	YES	Insulin during basic meal addition	80
Normal	1253120	NO	/
Normal	1265180	NO	/
Normal	1264573	NO	/
Normal	1266917	YES	premixed insulin	50
Normal	1266572	NO	/
Normal	1266853	YES	Insulin during basic meal addition	37
Normal	1266911	NO	/
Normal	1267429	NO	/
Normal	1266330	NO	/
Normal	1264329	NO	/
Normal	1267112	YES	Intravenous insulin	5
Reduction	1265193	YES	Basal insulin	20
Reduction	1264967	YES	Intravenous insulin	30
Reduction	1264534	YES	Basic insulin+oral hypoglycemic drugs	10
Reduction	1265250	YES	Insulin during basic meal addition	20
Reduction	1265100	YES	Basal insulin	10
Reduction	1265367	YES	Insulin during basic meal addition	45
Reduction	1265173	YES	Insulin during basic meal addition	30
Reduction	1265595	NO	/
Reduction	1264656	YES	Insulin during basic meal addition	45
Reduction	1265092	YES	Insulin during basic meal addition	45
Reduction	1265225	NO	/
Reduction	1265177	NO	/
Reduction	1265132	YES	Insulin during basic meal addition	40
Reduction	1265258	YES	Insulin during basic meal addition	35
Reduction	1265795	YES	Insulin during basic meal addition	35
Reduction	1264728	NO	/
Reduction	1265663	NO	/
Reduction	1266272	YES	premixed insulin	40
Reduction	1264793	YES	Insulin during basic meal addition
Reduction	1271588	YES	Insulin during basic meal addition	40
Reduction	2152703	NO	/
Reduction	1265181	NO	/
Reduction	1267502	YES	Insulin during basic meal addition	20
Reduction	1266062	NO	/
Reduction	2153098	YES	Basal insulin	20
Reduction	2153754	NO	/
Reduction	2153046	YES	Insulin during basic meal addition	27
Reduction	1266914	YES	Insulin during basic meal addition	22
Reduction	1266244	YES	premixed insulin	30
Reduction	1263524	YES	Intravenous insulin	24
Reduction	1266129	YES	Intravenous insulin	12
Reduction	1265343	YES	Intravenous insulin	30
Reduction	1265337	YES	Basal insulin	12
Reduction	1265271	YES	Intravenous insulin	35
Reduction	1265253	YES	Intravenous insulin	30
Reduction	1265156	YES	Insulin during basic meal addition	28
Reduction	1265139	YES	Intravenous insulin	20
Reduction	2152967	YES	Intravenous insulin	10
Reduction	1264762	NO	/
Reduction	1264625	YES	Insulin during basic meal addition	42
Reduction	2152796	YES	Intravenous insulin	20
Reduction	1264504	YES	Intravenous insulin	12
Reduction	1264444	YES	Intravenous insulin	45
Reduction	1264296	YES	Intravenous insulin	50
Reduction	1263274	YES	Insulin during basic meal addition	36
Reduction	1253436	NO
Reduction	1266797	NO	/
Reduction	1266294	YES	Insulin during basic meal addition	30
Reduction	1266097	YES	Degludec insulin combined with aspartic insulin	26
Reduction	1271438	NO	/
Reduction	2154053	YES	Insulin during basic meal addition	32
Reduction	1266184	YES	Insulin during basic meal addition	36
